# Supplementary material for: Vasopressin as Possible Treatment Option in Autism Spectrum Disorder
Source: Biomedicines. 2023 Sep 22;11(10):2603. doi: 10.3390/biomedicines11102603 (PMC10603886; doi:10.3390/biomedicines11102603)
Supplement: Supplementary file 1 [file biomedicines-11-02603-s001.zip]

Archive with 1 entries (1 files):
- biomedicines-2579594-supplementary.pdf
